# Supplementary material for: Differential Sensitivity to MEK Inhibitors Highlights Distinct Entosis Mechanisms in BxPC3 and MCF7 Cells
Source: Cells. 2025 Sep 25;14(19):1500. doi: 10.3390/cells14191500 (PMC12524069; doi:10.3390/cells14191500)
Supplement: Supplementary file 1 [file cells-14-01500-s001.zip]

Archive with 1 entries (1 files):
- cells-3863843-supplementary.pdf
